# Supplementary material for: Attitudes towards COVID-19-Related Medical Misinformation among Healthcare Workers and Non-Healthcare Workers in Saudi Arabia during the Pandemic: An Online Cross-Sectional Survey
Source: Int J Environ Res Public Health. 2021 Jun 6;18(11):6123. doi: 10.3390/ijerph18116123 (PMC8201028; doi:10.3390/ijerph18116123)
Supplement: Supplementary file 1 [file ijerph-18-06123-s001.zip]

Archive with 1 entries (1 files):
- ijerph-1224696-supplementary.pdf
